# Supplementary material for: Integrative Pharmacokinetic and Metabolomic Profiling of Polygonum capitatum Extract Reveals Renoprotective Mechanisms in a Rat Model of Acute Pyelonephritis
Source: Int J Mol Sci. 2026 May 14;27(10):4399. doi: 10.3390/ijms27104399 (PMC13207366; doi:10.3390/ijms27104399)
Supplement: Supplementary file 1 [file ijms-27-04399-s001.zip]

Archive with 12 entries (9 files):
- __MACOSX/
- __MACOSX/._ supplementary material
- __MACOSX/supplementary material/
- __MACOSX/supplementary material/._Fig. S1-1.pdf
- __MACOSX/supplementary material/._Fig. S1-2.pdf
- __MACOSX/supplementary material/._Fig. S2.pdf
- __MACOSX/supplementary material/supplementary material.pdf
- supplementary material/
- supplementary material/Fig. S1-1.pdf
- supplementary material/Fig. S1-2.pdf
- supplementary material/Fig. S2.pdf
- supplementary material/supplementary material.pdf
